# Supplementary material for: Effective engineering of a ketoreductase for the biocatalytic synthesis of an ipatasertib precursor
Source: Commun Chem. 2024 Feb 28;7:46. doi: 10.1038/s42004-024-01130-5 (PMC10902378; doi:10.1038/s42004-024-01130-5)
Supplement: Supplementary file 5 — Supplementary Data 2 [file 42004_2024_1130_MOESM5_ESM.xlsx]

## Sheet: Figure_2
KRED	Source organism	Protein ID	cis [mM]	trans [mM]	Total product [mM]	conversion [%]	selectivity	de [%]
1	Lactobacillus brevis	1ZJY_A	0.6075	0.2925	0.9	9	cis	35
2	Lactobacillus brevis	Q84EX5	1.562	0.638	2.2	22	cis	42
3	Lactobacillus hokkaidonensis	A0A0A1GQU9	0.4672	0.8128	1.28	12.8	trans	27
4	Lactobacillus kefiri	4RF5_A	1.16865	0.30135	1.47	14.7	cis	59
5	Lactobacillus kefiri	Q6WVP7	7.6986	0.4914	8.19	81.9	cis	88
6	Lactobacillus hilgardii	A0A6G9Q1W5	0.333	0.117	0.45	4.5	cis	48
7	Weissella thailandensis	G0UH95	0.13585	0.05415	0.19	1.9	cis	43
8	Lactobacillus composti	WP_035452573.1	0.03955	0.03045	0.07	0.7	cis	13
9	Leuconostoc carnosum	K0DAB2	2.7938	1.7862	4.58	45.8	cis	22
10	Weissella confusa	A0A5E8FA41	0.0846	0.0354	0.12	1.2	cis	41
11	Pediococcus acidilactici	K9IC06	0.04515	0.02485	0.07	0.7	cis	29
12	Lactobacillus otakiensis	S4NNE4	0.12225	0.02775	0.15	1.5	cis	63
13	Lactobacillus sp.	A0A3R8GRD4	0.0265	0.0235	0.05	0.5	cis	6
14	Scardovia inopinata	W5IGT2	0.1812	0.0588	0.24	2.4	cis	51
15	Lactobacillus reuteri	KEK13971.1	5.28945	0.08055	5.37	53.7	cis	97
16	Acetobacter pomorum	F1YWW2	0.24435	0.02565	0.27	2.7	cis	81
17	Acetobacter pasteurianus	S6D646	0.0584	0.0216	0.08	0.8	cis	46
18	Acetobacter tropicalis	F7VE72	0.3534	0.0266	0.38	3.8	cis	86
19	Rhodococcus qingshengii	WP_007734806.1	1.1662	0.0238	1.19	11.9	cis	96
20	Methylibium sp.	W7WM99	0.7857	0.0243	0.81	8.1	cis	94
21	Weissella hellenica	A0A4Y4G9L8	0	0	0	0	-	0
22	Weissella sp.	WP_042491976.1	0.2	0	0.02	2	cis	100
23	Bacillus subtilis	G4EPZ5	0.04095	0.04905	0.09	0.9	trans	9
24	Debaryomyces hansenii	Q6BQ25	0.0312	0.0288	0.06	0.6	cis	4
25	Candida parapsilosis	B2KJ46	0.0352	0.0448	0.08	0.8	trans	12
26	Candida magnoliae	Q9C4B3	0.0434	0.0266	0.07	0.7	cis	24
27	Weissella hellenica	A0A4Y4G1R6	0	0	0	0	-	0
28	Pseudomonas tolaasii	WP_016970017.1	0	0.03	0.03	0.3	trans	100
29	Weissella hellenica	A0A5B8TNR6	0	0	0	0	-	0
30	Candida glabrata	Q6FR42	0.49	0.01	0.5	5	cis	96
31	Saccharomyces cerevisiae S288C	P14065	0.0949	0.0351	0.13	1.3	cis	46
32	Saccharomyces cerevisiae RM11-1a	B3LN10	0.4312	0.0588	0.49	4.9	cis	76
33	Aerococcus viridans	D4YGD0	0.024	0.016	0.04	0.4	cis	20
34	Microbacterium luteolum	Q76KC2	0.5394	0.0806	0.62	6.2	cis	74
35	Aspergillus oryzae RIB40	Q2UMR5	0.0066	0.0234	0.03	0.3	trans	56
36	Rhodococcus sp.	A0A1Q8I6M1	0.0232	0.0168	0.04	0.4	cis	16
37	Rhodococcus erythropolis	Q6YBW1	0.0228	0.0172	0.04	0.4	cis	14
38	Candida parapsilosis	A1X808	0.024	0.016	0.04	0.4	cis	20
39	Thermoanaerobacter ethanolicus	Q2MJT8	0.05265	0.07735	0.13	1.3	trans	19
40	Pseudomonas tolaasii	WP_016974539.1	0	0.02	0.02	0.2	trans	100
41	Ogataea glucozyma	A0A0H4SN47	6.435	0.065	6.5	65	cis	98
42	Vitis vinifera	P93799	0.0512	0.2688	0.32	3.2	trans	68
43	Aspergillus oryzae RIB40	Q2UJ34	0.3589	0.0111	0.37	3.7	cis	94
44	Pseudomonas tolaasii	WP_080520040.1	4.32	0	4.32	43.2	cis	100
45	Streptomyces cyanogenus	Q9ZGC1	4.68645	0.02355	4.71	47.1	cis	99
46	Curvularia lunata	3IS3_A	0.3009	0.0391	0.34	3.4	cis	77
47	Magnaporthe grisea	Q9HFV6	0.1001	0.0099	0.11	1.1	cis	82
48	Pseudomonas tolaasii	WP_016973621.1	0.68085	0.20915	0.89	8.9	cis	53
49	Pseudomonas fluorescens	A0A1Q5WM56	0.189	0.081	0.27	2.7	cis	40
50	Pseudomonas tolaasii	WP_016973456.1	2.02335	0.84665	2.87	28.7	cis	41
51	Weissella hellenica	A0A4Y4G167	0	0	0	0	-	0
52	Weissella minor	KRN76072.1	0.0322	0.0078	0.04	0.4	cis	61
53	Novosphingobium aromaticivorans	WP_011906790.1	0.0237	0.0063	0.03	0.3	cis	58
54	Sporidiobolus salmonicolor	Q9UUN9	0.04605	9.16395	9.21	92.1	trans	99
55	Thermoanaerobacter pseudethanolicus	ABY93890.1	0.0234	0.0166	0.04	0.4	cis	17
56	Nocardioides sp. S5	WP_032491529.1	0.18165	0.02835	0.21	2.1	cis	73
57	Lactobacillus helveticus	A0A2V4EQM7	0.033	0.027	0.06	0.6	cis	10
58	Devosia riboflavina	A0A087LNW6	0.0237	0.0063	0.03	0.3	cis	58
59	Pseudomonas tolaasii	WP_016969242.1	0.0405	0.0195	0.06	0.6	cis	35
60	Aspergillus oryzae	OOO13522.1	0.0294	0.0106	0.04	0.4	cis	47
61	Aspergillus oryzae RIB40	XP_001819099.1	0	0.02	0.02	0.2	trans	100
62	Aspergillus oryzae RIB40	XP_001821943.1	0.0324	0.0076	0.04	0.4	cis	62
63	Scedosporium apiospermum	XP_016641805.1	0	0.02	0.02	0.2	trans	100
	EV	-	0.02525	0.02475	0.05	0.5	cis	1
