# Supplementary material for: Effective engineering of a ketoreductase for the biocatalytic synthesis of an ipatasertib precursor
Source: Commun Chem. 2024 Feb 28;7:46. doi: 10.1038/s42004-024-01130-5 (PMC10902378; doi:10.1038/s42004-024-01130-5)
Supplement: Supplementary file 6 — Supplementary Data 3 [file 42004_2024_1130_MOESM6_ESM.xlsx]

## Sheet: Suppl_Fig_9a
x-axis	y-axis
Variant	Conv. [%], 2 h	Conv. [%], 4 h	Conv. [%], 24 h
WT	2.8	4.7	18.4
M1	8.3	12.6	39.6
M2	9.9	14.2	43.1
M3	16.6	24.3	70.2

## Sheet: Suppl_Fig_9b
x-axis	y-axis
Variant	Conv. [%], 20°C	Conv. [%], 25°C	Conv. [%], 28°C
WT	9.05	15.59	20.01
M1	20.75	35.17	42.81
M2	27.19	39.99	47.78
M3	40.72	63.29	71.19
