# Supplementary material for: Effective engineering of a ketoreductase for the biocatalytic synthesis of an ipatasertib precursor
Source: Commun Chem. 2024 Feb 28;7:46. doi: 10.1038/s42004-024-01130-5 (PMC10902378; doi:10.1038/s42004-024-01130-5)
Supplement: Supplementary file 7 — Supplementary Data 4 [file 42004_2024_1130_MOESM7_ESM.xlsx]

## Sheet: Suppl_Fig_10
x-axis				y-axis
Variant	Conv. [%], 24 h_1	Conv. [%], 24 h_2	Conv. [%], 24 h_3	Conv. [%], 24 h_average	SD	RSD [%]
M3	72.3355	67.3172	69.8263	69.8263	2.50914	3.5934
M3_Y246G (M4)	78.04	77.32	77.68	77.68	0.36	0.46344
M3_Y246K	73.49	72.66	73.07	73.0733	0.41501	0.567936
