# Supplementary material for: Effective engineering of a ketoreductase for the biocatalytic synthesis of an ipatasertib precursor
Source: Commun Chem. 2024 Feb 28;7:46. doi: 10.1038/s42004-024-01130-5 (PMC10902378; doi:10.1038/s42004-024-01130-5)
Supplement: Supplementary file 8 — Supplementary Data 5 [file 42004_2024_1130_MOESM8_ESM.xlsx]

## Sheet: Suppl_Fig_11
Reactions at 100 g L-1 substrate loading with iPrOH and lyophilized enzyme lysates
Reaction conditions			UHPLC method
Parameter	Value		Parameter	Value
Substrate loading	100 g L-1		Instrument	Agilent 1290
Scale	1 mL		Column name	Kinetex 5 µm EVO C18, 50 x 4.6 mm, 100 A; 00B-4633-EO
Substrate amount	0.1 g		Column temperature	40 °C
NADP+	0.001 g		Mobile phase A	H2O (millipore)
Biocatalyst formulation	lyophilized lysate		Mobile phase B	MeOH
Substrate-to-enzyme (s/e) ratio	varied		Flow rate	2 mL min-1
Reaction vessel/apparatus	Eppendorf tube		Wavelength	260 nm, BW 4.0 nm
Shaking speed	1500 rpm		Injection volume	1 µL
Temperature	30 °C		Method description	isocratic, 40 % B for 7.5 min
Reaction time	varied		Retention times	1a: 3.67'; cis-product: 4.32', trans-product: 5.45'
Conversion of 1a by hit variants at 100g L-1 substrate loading
				conversion [%], y-axis
Variant	lyo [g]	s/e	x-axis	4 h	20 h	24 h	48 h
WT	0.01	10	WT s/e 10	5.44	n.d.	35.29	n.d.
M1	0.02	5	M1 s/e 5	26	62	n.d.	n.d.
M2	0.02	5	M2 s/e 5	28	58	n.d.	n.d.
M3	0.01	10	M3 s/e 10	28.52	n.d.	52.65	59.21
M4	0.01	10	M4 s/e 10	44.62	n.d.	89.16	95.33
M5	0.01	10	M5 s/e 10	28.94	n.d.	80.46	90.78
M6	0.01	10	M6 s/e 10	50.73	n.d.	96.07	96.37
s/e, substrate-to-enzyme ratio; lyo, lyophilized lysate; n.d., not determined
In all cases, the cis-product was not detected; therefore, diastereomeric excess (de) values were reported as > 99.5%
