# Supplementary material for: Effective engineering of a ketoreductase for the biocatalytic synthesis of an ipatasertib precursor
Source: Commun Chem. 2024 Feb 28;7:46. doi: 10.1038/s42004-024-01130-5 (PMC10902378; doi:10.1038/s42004-024-01130-5)
Supplement: Supplementary file 9 — Supplementary Data 6 [file 42004_2024_1130_MOESM9_ESM.xlsx]

## Sheet: Table_2_Suppl_Fig_19a_19b
Kinetic data: Reaction rates given in µM*min-1
Enzyme concentrations
Variant	E0 [µM]
WT	1
M1	0.5
M2	0.5
M3	0.2
M4	0.1
M5	0.1
M6	0.1
Determined via HPLC, rates in µM substrate*min-1
Ssal-KRED (WT)
Conc. 1a [μM]	WT1, v [µM*min-1]	WT2, v [µM*min-1]	WT3, v [µM*min-1]
2.55208	0.0750414	0.0637739	0.0709383
4.30496	0.121258	0.121941	0.126561
8.14273	0.194359	0.196017	0.200284
12.0875	0.251593	0.244303	0.254236
16.5972	0.301274	0.30254	0.310137
24.449	0.341878	0.350055	0.354343
31.7747	0.37098	0.372622	0.377108
46.8757	0.394262	0.399322	0.41108
78.9221	0.430085	0.425042	0.447071
121.211	0.437707	0.444875	0.448812
157.487	0.437568	0.443894	0.479373
229.762	0.449555	0.456368	0.477841
Determined via the UV kinetic assay, rates in µM substrate*min-1
Ssal-KRED (WT)
Conc. 1a [μM]	WT1, v [µM*min-1]	WT2, v [µM*min-1]	WT3, v [µM*min-1]
5	0.071307	0.076136	0.068182
10	0.218061	0.2233	0.219485
15		0.299716	0.26392
20	0.326705	0.308239	0.303977
30	0.393888	0.386213	0.398713
40	0.400812	0.406331	0.44651
60	0.426299	0.392614	0.386242
100	0.429464	0.416964	0.401664
150	0.441112	0.426055	0.431981
200	0.473417	0.431818	0.432508
Ssal-KRED_M1
Conc. 1a [μM]	M1_1, v [µM*min-1]	M1_2, v [µM*min-1]	M1_3, v [µM*min-1]
20	0.288068	0.245739	0.263352
40	0.507307	0.530101	0.490341
80	0.906664	0.891314	0.885795
100	0.971713	0.971834	1.05227
150	1.32232	1.36481	1.4017
200	1.66794	1.66027	1.64261
300	1.96717	1.91165	1.91736
400	2.17236	2.13352	2.18359
500	2.32561	2.27411	2.31429
600	2.37536	2.40702	2.36234
800	2.32618	2.38758	2.29602
1000	2.35077	2.22666	2.21465
Ssal-KRED_M2
Conc. 1a [μM]	M2_1, v [µM*min-1]	M2_2, v [µM*min-1]	M2_3, v [µM*min-1]	M2_4, v [µM*min-1]
20	0.288636	0.252083	0.299432	0.291667
40	0.508239	0.520739	0.51875	0.554261
80	0.910156	0.878722	0.950092	0.937868
100	1.0892	1.00653	1.03267	1.06705
150	1.47472	1.53068	1.42273	1.35739
200	1.72046	1.82557	1.73153	1.56903
300	1.90418	2.02338	1.9261	1.95406
400	2.25986	2.2334	2.23056	2.29976
500	2.43799	2.42017	2.36526	2.45349
600	2.53393	2.51822	2.45227	2.49477
800	2.60467	2.43998	2.36526	2.52748
1000	2.59136	2.53506	2.45321	2.36011
Ssal-KRED_M3
Conc. 1a [μM]	M3_1, v [µM*min-1]	M3_2, v [µM*min-1]	M3_3, v [µM*min-1]
20	0.211648	0.202841	0.22358
30	0.244439	0.244853	0.243474
40	0.367898	0.314489	0.35767
60	0.438474	0.441924	0.439692
80	0.622159	0.577029	0.598539
100	0.716843	0.713028	0.706331
150	1.05276	1.0489	1.03543
200	1.27106	1.26262	1.25572
400	1.83206	1.78912	1.86806
600	2.1209	2.12451	2.10329
800	2.26205	2.28255	2.20187
1000	2.33622	2.1248	2.28742
Ssal-KRED_M4
Conc. 1a [μM]	M4_1, v [µM*min-1]	M4_2, v [µM*min-1]	M4_3, v [µM*min-1]
20	0.060298	0.052923	0.051008
40	0.125048	0.129443	0.128423
80	0.227237	0.226955	0.215558
100	0.255293	0.252747	0.257892
150	0.370706	0.378238	0.368834
200	0.484679	0.495506	0.527989
300	0.677796	0.691275	0.673838
500	1.0649	1.08624	1.07579
600	1.20318	1.16743	1.1812
800	1.50245	1.51557	1.46389
1000	1.75127	1.74016	1.69505
1200	1.88903	1.94668	1.89166
Ssal-KRED_M5
Conc. 1a [μM]	M5_1, v [µM*min-1]	M5_2, v [µM*min-1]	M5_3, v [µM*min-1]	M5_4, v [µM*min-1]
20	0.084852	0.073514	0.078968	0.079683
40	0.151736	0.155137	0.156344	0.156734
80	0.293969	0.296611	0.306499	0.322151
100	0.354563	0.361628	0.384087	0.361011
150	0.512963	0.487778	0.546045	0.497582
200	0.658133	0.64848	0.614639	0.635515
300	0.810474	0.837198	0.827053	0.854149
500	1.0294	1.05291	1.11886	1.15345
600	1.2496	1.15009	1.1548	1.20692
800	1.3463	1.33597	1.37613	1.44883
1000	1.47634	1.49908	1.34391	1.48248
1200	1.43629	1.51533	1.50165	1.55249
Ssal-KRED_M6
Conc. 1a [μM]	M6_1, v [µM*min-1]	M6_2, v [µM*min-1]	M6_3, v [µM*min-1]
10	0.0758523	0.0670455	0.0826705
20	0.165138	0.166071	0.155235
30	0.355073	0.355966	0.399594
40	0.619792	0.666146	0.538021
60	0.883854	0.898438	0.847917
80	1.1901		1.22812
100	1.56927	1.40938	1.43594
150	1.62552	1.71719	1.67212
200	1.77707	1.63478	1.82857
300	2.56631	2.52545	2.28032
500	2.40118	2.39274	2.49249
600	2.40166	2.38032	2.20065

## Sheet: Kinetic_data_rates in min-1
Kinetic data: Reaction rates given in min-1 (normalized with enzyme concentrations)
Enzyme concentrations
Variant	E0 [µM]
WT	1
M1	0.5
M2	0.5
M3	0.2
M4	0.1
M5	0.1
M6	0.1
Determined via HPLC, rates in µM substrate*(µM enzyme)-1*min-1 = min-1
Ssal-KRED (WT)
Conc. 1a [μM]	WT1, v [min-1]	WT2, v [min-1]	WT3, v [min-1]
2.55208	0.0750414	0.0637739	0.0709383
4.30496	0.121258	0.121941	0.126561
8.14273	0.194359	0.196017	0.200284
12.0875	0.251593	0.244303	0.254236
16.5972	0.301274	0.30254	0.310137
24.449	0.341878	0.350055	0.354343
31.7747	0.37098	0.372622	0.377108
46.8757	0.394262	0.399322	0.41108
78.9221	0.430085	0.425042	0.447071
121.211	0.437707	0.444875	0.448812
157.487	0.437568	0.443894	0.479373
229.762	0.449555	0.456368	0.477841
Determined via the UV kinetic assay, rates in µM substrate*(µM enzyme)-1*min-1 = min-1
Ssal-KRED (WT)
Conc. 1a [μM]	WT1, v [min-1]	WT2, v [min-1]	WT3, v [min-1]
5	0.071307	0.076136	0.068182
10	0.218061	0.2233	0.219485
15		0.299716	0.26392
20	0.326705	0.308239	0.303977
30	0.393888	0.386213	0.398713
40	0.400812	0.406331	0.44651
60	0.426299	0.392614	0.386242
100	0.429464	0.416964	0.401664
150	0.441112	0.426055	0.431981
200	0.473417	0.431818	0.432508
Ssal-KRED_M1
Conc. 1a [μM]	M1_1, v [min-1]	M1_2, v [min-1]	M1_3, v [min-1]
20	0.576136	0.491478	0.526704
40	1.01461	1.0602	0.980682
80	1.81333	1.78263	1.77159
100	1.94343	1.94367	2.10455
150	2.64464	2.72963	2.80341
200	3.33588	3.32054	3.28523
300	3.93433	3.8233	3.83471
400	4.34472	4.26705	4.36719
500	4.65122	4.54821	4.62857
600	4.75073	4.81404	4.72468
800	4.65235	4.77516	4.59205
1000	4.70154	4.45333	4.4293
Ssal-KRED_M2
Conc. 1a [μM]	M2_1, v [min-1]	M2_2, v [min-1]	M2_3, v [min-1]	M2_4, v [min-1]
20	0.577272	0.504166	0.598864	0.583334
40	1.01648	1.04148	1.0375	1.10852
80	1.82031	1.75744	1.90018	1.87574
100	2.17841	2.01307	2.06534	2.13409
150	2.94943	3.06136	2.84545	2.71477
200	3.44091	3.65114	3.46307	3.13807
300	3.80836	4.04675	3.85219	3.90812
400	4.51972	4.4668	4.46112	4.59951
500	4.87597	4.84034	4.73052	4.90698
600	5.06786	5.03644	4.90455	4.98953
800	5.20933	4.87995	4.73052	5.05495
1000	5.18271	5.07013	4.90641	4.72021
Ssal-KRED_M3
Conc. 1a [μM]	M3_1, v [min-1]	M3_2, v [min-1]	M3_3, v [min-1]
20	1.05824	1.0142	1.1179
30	1.22219	1.22426	1.21737
40	1.83949	1.57245	1.78835
60	2.19237	2.20962	2.19846
80	3.11079	2.88515	2.99269
100	3.58421	3.56514	3.53166
150	5.2638	5.24452	5.17715
200	6.35532	6.31311	6.27861
400	9.16031	8.94562	9.3403
600	10.6045	10.6226	10.5164
800	11.3103	11.4127	11.0093
1000	11.6811	10.624	11.4371
Ssal-KRED_M4
Conc. 1a [μM]	M4_1, v [min-1]	M4_2, v [min-1]	M4_3, v [min-1]
20	0.60298	0.52923	0.51008
40	1.25048	1.29443	1.28423
80	2.27237	2.26955	2.15558
100	2.55293	2.52747	2.57892
150	3.70706	3.78238	3.68834
200	4.84679	4.95506	5.27989
300	6.77796	6.91275	6.73838
500	10.649	10.8624	10.7579
600	12.0318	11.6743	11.812
800	15.0245	15.1556	14.6388
1000	17.5127	17.4016	16.9505
1200	18.8903	19.4668	18.9166
Ssal-KRED_M5
Conc. 1a [μM]	M5_1, v [min-1]	M5_2, v [min-1]	M5_3, v [min-1]	M5_4, v [min-1]
20	0.84852	0.73514	0.78968	0.79683
40	1.51736	1.55137	1.56344	1.56734
80	2.93969	2.96611	3.06499	3.22151
100	3.54563	3.61628	3.84087	3.61011
150	5.12963	4.87778	5.46045	4.97582
200	6.58133	6.4848	6.14639	6.35515
300	8.10474	8.37198	8.27053	8.54149
500	10.294	10.5291	11.1886	11.5345
600	12.4959	11.5009	11.548	12.0692
800	13.4629	13.3597	13.7613	14.4882
1000	14.7634	14.9908	13.4391	14.8248
1200	14.3629	15.1533	15.0165	15.5249
Ssal-KRED_M6
Conc. 1a [μM]	M6_1, v [min-1]	M6_2, v [min-1]	M6_3, v [min-1]
10	0.758523	0.670455	0.826705
20	1.65138	1.66071	1.55235
30	3.55073	3.55966	3.99594
40	6.19792	6.66146	5.38021
60	8.83854	8.98438	8.47917
80	11.901		12.2812
100	15.6927	14.0938	14.3594
150	16.2552	17.1719	16.7212
200	17.7707	16.3478	18.2857
300	25.6631	25.2545	22.8032
500	24.0118	23.9274	24.9249
600	24.0166	23.8032	22.0065
